# Supplementary material for: Systemic Factors Fuel Food Insecurity Among Collegiate Student-Athletes: Qualitative Findings from the Running on Empty Study
Source: Nutrients. 2025 Jul 8;17(14):2254. doi: 10.3390/nu17142254 (PMC12298077; doi:10.3390/nu17142254)
Supplement: Supplementary file 1 [file nutrients-17-02254-s001.zip]

Archive with 1 entries (1 files):
- nutrients-3725511-supplementary.pdf
